# Supplementary material for: Antineoplastic Drug Synergy of Artesunate with Navitoclax in Models of High-Grade Serous Ovarian Cancer
Source: Cancers (Basel). 2024 Mar 28;16(7):1321. doi: 10.3390/cancers16071321 (PMC11011058; doi:10.3390/cancers16071321)
Supplement: Supplementary file 1 [file cancers-16-01321-s001.zip]

Archive with 1 entries (1 files):
- cancers-2924583-supplementary.pdf
